# Supplementary material for: ﻿A new species of Clematis sect. Tubulosae (Ranunculaceae) from Zhejiang, East China
Source: PhytoKeys. 2025 Dec 3;267:93–108. doi: 10.3897/phytokeys.267.158140 (PMC12696475; doi:10.3897/phytokeys.267.158140)
Supplement: XML Treatment for Clematis liana [file phytokeys.267.158140-treatment1.xml]

<!DOCTYPE tp:taxon-treatment
  PUBLIC "-//TaxonX//DTD Taxonomic Treatment Publishing DTD v0 20100105//EN" "tax-treatment-NSO.dtd">
<tp:taxon-treatment xmlns:tp="http://www.plazi.org/taxpub"><tp:treatment-meta><kwd-group><label>Taxon classification</label><kwd>
                <named-content content-type="kingdom">Plantae</named-content>
              </kwd><kwd>
                <named-content content-type="order">Ranunculales</named-content>
              </kwd><kwd>
                <named-content content-type="family">Ranunculaceae</named-content>
              </kwd></kwd-group><mixed-citation publication-type="journal"><person-group><name><surname>Xu</surname><given-names>Pan</given-names></name><name><surname>Li</surname><given-names>Jun-Ping</given-names></name><name><surname>Wang</surname><given-names>Xian-Ting</given-names></name><name><surname>Zhang</surname><given-names>Fen-Yao</given-names></name><name><surname>Liang</surname><given-names>Wei-Qing</given-names></name><name><surname>Xie</surname><given-names>Wen-Yuan</given-names></name><name><surname>Yu</surname><given-names>Li-Peng</given-names></name><name><surname>Chen</surname><given-names>Feng</given-names></name><name><surname>Lou</surname><given-names>Ke-Lang</given-names></name><name><surname>Zhong</surname><given-names>Jian-Ping</given-names></name><name><surname>Pu</surname><given-names>Jin-Bao</given-names></name><name><surname>Chen</surname><given-names>Zheng-Hai</given-names></name></person-group><article-title>﻿A new species of <tp:taxon-name><tp:taxon-name-part taxon-name-part-type="genus" reg="Clematis">Clematis</tp:taxon-name-part> <tp:taxon-name-part taxon-name-part-type="infraspecific-rank">sect.</tp:taxon-name-part> <tp:taxon-name-part taxon-name-part-type="section" reg="Tubulosae">Tubulosae</tp:taxon-name-part></tp:taxon-name> (<tp:taxon-name><tp:taxon-name-part taxon-name-part-type="family">Ranunculaceae</tp:taxon-name-part></tp:taxon-name>) from Zhejiang, East China</article-title><source>PhytoKeys</source><day>03</day><month>12</month><year>2025</year><volume>267</volume><fpage>93</fpage><lpage>108</lpage><pub-id pub-id-type="doi">10.3897/phytokeys.267.158140</pub-id></mixed-citation></tp:treatment-meta><tp:nomenclature><label>﻿</label><tp:taxon-name><object-id xmlns:xlink="http://www.w3.org/1999/xlink" content-type="arpha" xlink:type="simple">4AA1A088-C224-534D-A071-5B045867AE23</object-id>
              <tp:taxon-name-part taxon-name-part-type="genus" reg="Clematis">Clematis</tp:taxon-name-part>
              <tp:taxon-name-part taxon-name-part-type="species" reg="liana">liana</tp:taxon-name-part>
              <object-id xmlns:xlink="http://www.w3.org/1999/xlink" content-type="ipni" xlink:type="simple">urn:lsid:ipni.org:names:77372763-1</object-id>
            </tp:taxon-name><tp:taxon-authority>Z. H. Chen, J.P. Li, J.B. Pu et W.Y. Xie</tp:taxon-authority><tp:taxon-status xmlns:xlink="http://www.w3.org/1999/xlink" xlink:type="simple">sp. nov.</tp:taxon-status><xref ref-type="fig" rid="F4">Figs 4</xref><xref ref-type="fig" rid="F5">, 5</xref><xref ref-type="fig" rid="F6">, 6 Chinese name: 安吉铁线莲 (Ān Jí Tiě Xiàn Lián)</xref></tp:nomenclature><tp:treatment-sec sec-type="material" id="SECID0ECBBG"><title>Type.</title><p>China • Zhejiang Province: Huzhou City, Anji County, Longwangshan mountain, Dongguan to Xianrenqiao, shaded valley under deciduous broad-leaved forest, <named-content xmlns:xlink="http://www.w3.org/1999/xlink" content-type="dwc:verbatimCoordinates" xlink:type="simple"><named-content content-type="geo-json" specific-use="{&#34;type&#34;:&#34;Point&#34;,&#34;coordinates&#34;:[119.443247,30.407097]}" id="NCID0ELBBG" xlink:type="simple">30°24'25.55"N, 119°26'35.69"E</named-content></named-content>, alt. 1,248 m a.s.l., 5 August 2024, <italic>Jun-Ping Li</italic>, <italic>Xian-Ting Wang</italic>, <italic>Zheng-Hai Chen</italic>, <italic>Wei-Qing Liang et al.</italic> TXLAJ2024080501 (holotype: <named-content xmlns:xlink="http://www.w3.org/1999/xlink" content-type="dwc:institutional_code" xlink:title="Zhejiang Museum of Natural History" xlink:href="http://grbio.org/institution/zhejiang-museum-natural-history" xlink:type="simple">ZM</named-content> [barcode NH0067429!]; isotypes: <named-content xmlns:xlink="http://www.w3.org/1999/xlink" content-type="dwc:institutional_code" xlink:title="Zhejiang Museum of Natural History" xlink:href="http://grbio.org/institution/zhejiang-museum-natural-history" xlink:type="simple">ZM</named-content> [barcode NH0067430!], <abbrev xmlns:xlink="http://www.w3.org/1999/xlink" content-type="institution" xlink:title="Herbarium of Medicinal Resources, Zhejiang Academy of Traditional Chinese Medicine" id="ABBRID0ECCBG" xlink:type="simple">ZJMR</abbrev> [barcode 00015501!]).</p></tp:treatment-sec><tp:treatment-sec sec-type="diagnosis" id="SECID0EHCBG"><title>Diagnosis.</title><p><italic><tp:taxon-name><tp:taxon-name-part taxon-name-part-type="genus" reg="Clematis">C.</tp:taxon-name-part> <tp:taxon-name-part taxon-name-part-type="species" reg="liana">liana</tp:taxon-name-part></tp:taxon-name></italic> sp. nov. is morphologically similar to <italic><tp:taxon-name><tp:taxon-name-part taxon-name-part-type="genus" reg="Clematis">C.</tp:taxon-name-part> <tp:taxon-name-part taxon-name-part-type="species" reg="urticifolia">urticifolia</tp:taxon-name-part></tp:taxon-name></italic> Nakai ex Kitag., but differs by the following characters: perennial herb with hermaphroditic flowers (vs. subshrub with polygamous flowers); floral bracts narrowly ovate to narrowly ovate-lanceolate, subentire, 5–8 mm long (vs. linear-lanceolate or triangular, 1.2–5 mm long); flowers bisexual, urceolate (vs. urceolate or tubular-urceolate); calyx creamy white or pale yellow with pale purple apices (vs. entirely purple); stamens 16–18 (vs. 12–16), filaments narrowly oblong, 5–6 mm long, glabrous (vs. lanceolate-linear, 7–9 mm long, pilose apically), anthers narrowly lanceolate, 2.9–3.6 mm long (vs. linear, 4–5 mm long), pollen grain 25.0 μm in diam. (vs. 21.8 μm); carpels 19–20 (vs. ca. 12); stems and petioles sharply longitudinal-edged or narrowly winged (vs. blunt longitudinal-ridged); leaflet blade broadly ovate, ovate-circular to subcircular, apex shortly acuminate (vs. broadly rhombic to obovate, apex acuminate).</p><fig id="F6" position="float" orientation="portrait"><object-id xmlns:xlink="http://www.w3.org/1999/xlink" content-type="doi" xlink:type="simple">10.3897/phytokeys.267.158140.figure6</object-id><object-id xmlns:xlink="http://www.w3.org/1999/xlink" content-type="arpha" xlink:type="simple">9B6E93FA-9BFA-58F8-A474-37DFB51F69FF</object-id><label>Figure 6.</label><caption><p>Geographic distribution of <italic><tp:taxon-name><tp:taxon-name-part taxon-name-part-type="genus" reg="Clematis">Clematis</tp:taxon-name-part> <tp:taxon-name-part taxon-name-part-type="species" reg="liana">liana</tp:taxon-name-part></tp:taxon-name></italic> in Zhejiang Province and Anhui Province (yellow triangles).</p></caption><graphic xmlns:xlink="http://www.w3.org/1999/xlink" xlink:href="phytokeys-267-093_article-158140__-g006.jpg" position="float" orientation="portrait" xlink:type="simple" id="oo_1483304.jpg"><uri content-type="original_file" xlink:type="simple">https://binary.pensoft.net/fig/1483304</uri></graphic></fig></tp:treatment-sec><tp:treatment-sec sec-type="description" id="SECID0E2DBG"><title>Description.</title><p><bold><italic>Perennial herb</italic></bold>, 0.5–1.0 m tall. <bold><italic>Roots</italic></bold> woody, brownish. <bold><italic>Stems</italic></bold> erect, robust, green, sharply 6-ridged or narrowly winged, deeply 6-sulcated, initially sparsely white-puberulent, glabrescent at maturity. <bold><italic>Leaves</italic></bold> ternate (upper leaves simple, trilobate to subtrilobate); petioles stout, up to 20 cm long, adaxially deeply sulcated, abaxially sharply-ridged, basally slightly widened and connate to opposite petiole, often tinged purple, initially sparsely pubescent, glabrescent at maturity; terminal leaflets chartaceous, broadly ovate to suborbicular, 8–14 × 5–14 cm, shallowly 3-lobed or undivided apically, apex acute to shortly acuminate, base rounded or cuneate, adaxially green, subglabrous (veins impressed), abaxially pale green (veins prominent, sparsely pubescent along veins), margin irregularly dentate (teeth tip short-pointed), petiolules 3–4 cm long, often tinged purple; lateral leaflets smaller, asymmetrical, petiolules 3–8 mm long, base tinged purple. <bold><italic>Inflorescence</italic></bold> cymose 1–3-flowered, fasciculate, axillary, subsessile; involucral bracts ovate to oblanceolate, asymmetrical, apex 2- or 3-dentate, 12–15 mm long (including stalk), puberulous; floral bracts narrowly ovate to narrowly ovate-lanceolate, subentire, puberulous, 5–8 mm (including stalk); stalk adaxially base often tinged purple. <bold><italic>Flowers</italic></bold> bisexual, urceolate, ca. 1.8 cm in diam., fragrant; pedicels stout, 2–9 mm long, 1.5–1.7 mm in diam., short-pubscent; sepals 4, imbricate, erect, creamy white or pale yellow with pale purple apices, narrowly ovate or lanceolate, ca. 15 × 5.5 mm, apex acuminate, recurved outward, outer surface densely appressed-puberulent (velutinous on margins), inner surface glabrous, 3-veined; stamens 16–18, 9–11 mm; filaments narrowly oblong, S-shaped, 5–6 mm, white, glabrous; anthers narrowly lanceolate, 2.9–3.6 mm, connective sparsely pilose, apex finely pointed; pollen pantoporate, 25.0 μm in diam. Carpels 19–20, 2.5–3.0 mm, densely white sericeous-villous. <bold><italic>Achenes</italic></bold> slightly compressed, ovoid, 3.1– 4.2 × 2.2–3.7 mm, reddish-brown, sparsely appressed-puberulous; persistent styles 1.1–2.5 cm, plumose.</p></tp:treatment-sec><tp:treatment-sec sec-type="phenology" id="SECID0EYEBG"><title>Phenology.</title><p>Flowering late July–August; fruiting late October–November.</p></tp:treatment-sec><tp:treatment-sec sec-type="etymology" id="SECID0E4EBG"><title>Etymology.</title><p>The species epithet <italic>liana</italic> honors Professor Li Gen-you (李根有), a renowned botanist at Zhejiang A&amp;F University, who first recognized the taxonomic distinctiveness of this species during field surveys in 2013.</p></tp:treatment-sec><tp:treatment-sec sec-type="distribution" id="SECID0ENFBG"><title>Distribution and ecology.</title><p><italic><tp:taxon-name><tp:taxon-name-part taxon-name-part-type="genus" reg="Clematis">Clematis</tp:taxon-name-part> <tp:taxon-name-part taxon-name-part-type="species" reg="liana">liana</tp:taxon-name-part></tp:taxon-name></italic> is currently known from Anji County (Huzhou City) and Lin’an District (Hangzhou City) in Zhejiang Province, and She County (Huangshan City) in Anhui Province, eastern China. It grows in gravel accumulations under deciduous broad-leaved forests within valleys or on mid-elevation mountain slopes, at altitudes of 640–1,463 m.</p></tp:treatment-sec><tp:treatment-sec sec-type="Conservation assessment" id="SECID0E5FBG"><title>Conservation assessment.</title><p>We calculated the conservation metrics for <italic><tp:taxon-name><tp:taxon-name-part taxon-name-part-type="genus" reg="Clematis">Clematis</tp:taxon-name-part> <tp:taxon-name-part taxon-name-part-type="species" reg="liana">liana</tp:taxon-name-part></tp:taxon-name></italic> sp. nov. using GeoCAT (<xref ref-type="bibr" rid="B1">Bachman et al. 2011</xref>), with an Area of Occupancy (AOO) of 24.0 km<sup>2</sup> and Extent of Occurrence (EOO) of 442.7 km<sup>2</sup>, based on field investigations and herbarium specimen records. The five known subpopulations collectively contain fewer than 1,000 mature individuals. Based on <xref ref-type="bibr" rid="B7">IUCN (2024)</xref> Endangered (EN-C2) <italic><tp:taxon-name><tp:taxon-name-part taxon-name-part-type="genus" reg="Clematis">C.</tp:taxon-name-part> <tp:taxon-name-part taxon-name-part-type="species" reg="liana">liana</tp:taxon-name-part></tp:taxon-name></italic> sp. nov. is assessed as <bold>Endangered (EN)</bold>.</p></tp:treatment-sec><tp:treatment-sec sec-type="Additional specimen examined (Paratypes)" id="SECID0EIHBG"><title>Additional specimen examined (Paratypes).</title><p><bold>China</bold> • <bold>Zhejiang Province</bold>, Huzhou City, Anji County, Longwangshan mountain: Xianrenqiao, understory of valley forests alt. 900 m, 24 August 1988, <italic>Yue-Liang Xu</italic> &amp; <italic>Fang-Gang Zhang 0600</italic> (<named-content xmlns:xlink="http://www.w3.org/1999/xlink" content-type="dwc:institutional_code" xlink:title="Zhejiang Museum of Natural History" xlink:href="http://grbio.org/institution/zhejiang-museum-natural-history" xlink:type="simple">ZM</named-content>); • ibid., Qianmutian trail, forested streamside gravel, alt. 920 m a.s.l., 28 July 2015, <italic>Xiao-Feng Jin s.n.</italic> (PE); • ibid., understory of valley forests, <named-content xmlns:xlink="http://www.w3.org/1999/xlink" content-type="dwc:verbatimCoordinates" xlink:type="simple"><named-content content-type="geo-json" specific-use="{&#34;type&#34;:&#34;Point&#34;,&#34;coordinates&#34;:[119.441308,30.407661]}" id="NCID0EAIBG" xlink:type="simple">30°24'27.58"N, 119°26'28.71"E</named-content></named-content>, alt. 1,173 m a.s.l., 5 August 2024, <italic>Jin-Bao Pu</italic>, <italic>Zheng-Hai Chen</italic>, <italic>Jun-Ping Li</italic>, <italic>Li-Peng Yu et al. TXLAJ2024080505</italic> (<named-content xmlns:xlink="http://www.w3.org/1999/xlink" content-type="dwc:institutional_code" xlink:title="Zhejiang Museum of Natural History" xlink:href="http://grbio.org/institution/zhejiang-museum-natural-history" xlink:type="simple">ZM</named-content>); • ibid., understory of valley forests, <named-content xmlns:xlink="http://www.w3.org/1999/xlink" content-type="dwc:verbatimCoordinates" xlink:type="simple"><named-content content-type="geo-json" specific-use="{&#34;type&#34;:&#34;Point&#34;,&#34;coordinates&#34;:[119.439589,30.408183]}" id="NCID0EVIBG" xlink:type="simple">30°24'29.46"N, 119°26'22.52"E</named-content></named-content>, alt. 987 m a.s.l., 5 August 2024, <italic>Jin-Bao Pu</italic>, <italic>Zheng-Hai Chen</italic>, <italic>Jun-Ping Li</italic>, <italic>Wei-Qing Liang et al. TXLAJ2024080506</italic> (<named-content xmlns:xlink="http://www.w3.org/1999/xlink" content-type="dwc:institutional_code" xlink:title="Zhejiang Museum of Natural History" xlink:href="http://grbio.org/institution/zhejiang-museum-natural-history" xlink:type="simple">ZM</named-content>). • Hangzhou City, Lin’an District, Xitianmushan mountain, Pingxi, 17 October 1952, <italic>Xian-Yu He New1017</italic> (IBSC, NAS); • ibid., Sandaoling, in damp and shady places under deciduous broad-leaved forest, <named-content xmlns:xlink="http://www.w3.org/1999/xlink" content-type="dwc:verbatimCoordinates" xlink:type="simple"><named-content content-type="geo-json" specific-use="{&#34;type&#34;:&#34;Point&#34;,&#34;coordinates&#34;:[119.436503,30.393164]}" id="NCID0EMJBG" xlink:type="simple">30°23'35.39"N, 119°26'11.41"E</named-content></named-content>, alt. 1,463 m a.s.l., 26 September 2024, <italic>Fen-Yao Zhang &amp; Qi-Biao Xu 2024092601</italic> (<named-content xmlns:xlink="http://www.w3.org/1999/xlink" content-type="dwc:institutional_code" xlink:title="Zhejiang Museum of Natural History" xlink:href="http://grbio.org/institution/zhejiang-museum-natural-history" xlink:type="simple">ZM</named-content>); • Qingliangfeng mountain, Shunxiwu, Taoshuwan, <named-content xmlns:xlink="http://www.w3.org/1999/xlink" content-type="dwc:verbatimCoordinates" xlink:type="simple"><named-content content-type="geo-json" specific-use="{&#34;type&#34;:&#34;Point&#34;,&#34;coordinates&#34;:[118.940000,30.019444]}" id="NCID0E2JBG" xlink:type="simple">30°1'10"N, 118°56'24"E</named-content></named-content>, alt. 1,028 m a.s.l., 10 November 2024, <italic>Wei-Qing Liang LATXL2024111001, LATXL2024111002, LATXL2024111003</italic> (<named-content xmlns:xlink="http://www.w3.org/1999/xlink" content-type="dwc:institutional_code" xlink:title="Zhejiang Museum of Natural History" xlink:href="http://grbio.org/institution/zhejiang-museum-natural-history" xlink:type="simple">ZM</named-content>); • ibid., Kuliwan, grassy streamside, alt. 640 m a.s.l., 16 Sep. 1957, <italic>Xian-Yu He 23934</italic> (IBSC, NAS, PE); • ibid., Zhaojiakeng, under forest by creek in south-west valley, 24 Sep. 1958, <italic>Xian-Yu He 30502</italic> (IBSC, PE); Qingliangfeng, Niulangping, <named-content xmlns:xlink="http://www.w3.org/1999/xlink" content-type="dwc:verbatimCoordinates" xlink:type="simple"><named-content content-type="geo-json" specific-use="{&#34;type&#34;:&#34;Point&#34;,&#34;coordinates&#34;:[118.890592,30.121217]}" id="NCID0EOKBG" xlink:type="simple">30°7'16.38"N, 118°53'26.13"E</named-content></named-content>, alt. 1,290 m a.s.l., 30 October 2023, <italic>Wen-Yuan Xie s.n.</italic> (achenes, ZJFC). • <bold>Anhui Province</bold>, Huangshan City, Shexian County, Sanyang Town, Qingliangfeng, Laoguaidui, beside ditch in valley, <named-content xmlns:xlink="http://www.w3.org/1999/xlink" content-type="dwc:verbatimCoordinates" xlink:type="simple"><named-content content-type="geo-json" specific-use="{&#34;type&#34;:&#34;Point&#34;,&#34;coordinates&#34;:[118.853472,30.099003]}" id="NCID0E1KBG" xlink:type="simple">30°5'56.41"N, 118°51'12.50"E</named-content></named-content>, alt. 980 m a.s.l., 31 August 1983, <italic>Xiao-Ping Zhang 0931</italic> (IBSC).</p></tp:treatment-sec><tp:treatment-sec><!--Section generated to contain objects referenced in tp:taxon-treatment.--><fig id="F4" position="float" orientation="portrait"><object-id xmlns:xlink="http://www.w3.org/1999/xlink" content-type="doi" xlink:type="simple">10.3897/phytokeys.267.158140.figure4</object-id><object-id xmlns:xlink="http://www.w3.org/1999/xlink" content-type="arpha" xlink:type="simple">58ED1A01-EBAC-5A7E-864E-2B2F76336116</object-id><label>Figure 4.</label><caption><p>Morphological characters of <italic><tp:taxon-name><tp:taxon-name-part taxon-name-part-type="genus" reg="Clematis">Clematis</tp:taxon-name-part> <tp:taxon-name-part taxon-name-part-type="species" reg="liana">liana</tp:taxon-name-part></tp:taxon-name></italic>. <bold>A.</bold> Community; <bold>B.</bold> Plant (<bold>a</bold> upper-middle part during fruiting <bold>b</bold> lower part showing root system and cauline leaves <bold>c</bold> upper part during flowering); <bold>C.</bold> Inflorescence (<bold>a</bold> upper inflorescence <bold>b</bold> fascicled cymose); <bold>D.</bold> Flower (left showing before opening; right, when open); <bold>E.</bold> Dissected flower (<bold>a</bold> stamens and pistils visible after calyx removal <bold>b</bold> stamens and pistils <bold>c</bold> stamen in lateral view <bold>d</bold> stamen in frontal view); <bold>F.</bold> Infructescence; <bold>G.</bold> Achene. <bold>A. Ba</bold> photographed by Jian-Ping Zhong in the field <bold>Bb Bc Cb; D. Ea</bold> photographed by Zheng-Hai Chen in the field; <bold>G.</bold> Photographed by Jing-Bao Pu in the lab <bold>Ca</bold> photographed by Jun-Feng Wang in the field <bold>Eb Ec Ed</bold> photographed by Jun-Ping Li in the lab; <bold>F.</bold> Photographed by Gen-You Li in the field</p></caption><graphic xmlns:xlink="http://www.w3.org/1999/xlink" xlink:href="phytokeys-267-093_article-158140__-g004.jpg" position="float" orientation="portrait" xlink:type="simple" id="oo_1483302.jpg"><uri content-type="original_file" xlink:type="simple">https://binary.pensoft.net/fig/1483302</uri></graphic></fig><fig id="F5" position="float" orientation="portrait"><object-id xmlns:xlink="http://www.w3.org/1999/xlink" content-type="doi" xlink:type="simple">10.3897/phytokeys.267.158140.figure5</object-id><object-id xmlns:xlink="http://www.w3.org/1999/xlink" content-type="arpha" xlink:type="simple">59EF7B50-0374-50DA-9301-5F3D1F1D437A</object-id><label>Figure 5.</label><caption><p>Line drawing of <italic><tp:taxon-name><tp:taxon-name-part taxon-name-part-type="genus" reg="Clematis">Clematis</tp:taxon-name-part> <tp:taxon-name-part taxon-name-part-type="species" reg="liana">liana</tp:taxon-name-part></tp:taxon-name></italic>. <bold>A.</bold> Flowering branch; <bold>B.</bold> Cross-section of stem; <bold>C.</bold> Floral bract; <bold>D.</bold> Longitudinal section of flower (showing stamens &amp; pistils); <bold>E.</bold> Sepal (inner surface &amp; outer surface); <bold>F.</bold> Stamen (inner whorl &amp; outer whorl); <bold>G.</bold> Achene with persistent style; <bold>H.</bold> Lateral view of achene. Drawn by Yi Zhang, based on <italic>Jun-Ping Li</italic>, <italic>Xian-Ting Wang</italic>, <italic>Zheng-Hai Chen</italic>, <italic>Wei-Qing Liang</italic> et al. <italic>TXLAJ2024080501</italic> (<named-content xmlns:xlink="http://www.w3.org/1999/xlink" content-type="dwc:institutional_code" xlink:title="Zhejiang Museum of Natural History" xlink:href="http://grbio.org/institution/zhejiang-museum-natural-history" xlink:type="simple">ZM</named-content>, barcode NH0067429!)</p></caption><graphic xmlns:xlink="http://www.w3.org/1999/xlink" xlink:href="phytokeys-267-093_article-158140__-g005.jpg" position="float" orientation="portrait" xlink:type="simple" id="oo_1483303.jpg"><uri content-type="original_file" xlink:type="simple">https://binary.pensoft.net/fig/1483303</uri></graphic></fig></tp:treatment-sec><ref-list><ref id="B1"><mixed-citation xmlns:xlink="http://www.w3.org/1999/xlink" xlink:type="simple"><person-group><name name-style="western"><surname>Bachman</surname><given-names>S</given-names></name><name name-style="western"><surname>Moat</surname><given-names>J</given-names></name><name name-style="western"><surname>Hill</surname><given-names>AW</given-names></name><name name-style="western"><surname>de la Torre</surname><given-names>J</given-names></name><name name-style="western"><surname>Scott</surname><given-names>B</given-names></name></person-group> (<year>2011</year>) <article-title>Supporting Red List threat assessments with GeoCAT: Geospatial conservation assessment tool.</article-title><source>ZooKeys</source><volume>150</volume>: <fpage>117</fpage>–<lpage>126</lpage>. <ext-link xlink:href="10.3897/zookeys.150.2109" ext-link-type="doi" xlink:type="simple">https://doi.org/10.3897/zookeys.150.2109</ext-link></mixed-citation></ref><ref id="B7"><mixed-citation xmlns:xlink="http://www.w3.org/1999/xlink" xlink:type="simple">IUCN (<year>2024</year>) Guidelines for Using the IUCN Red List Categories and Criteria. Version 16. <ext-link xlink:href="https://www.iucnredlist.org/documents/RedListGuidelines.pdf" ext-link-type="uri" xlink:type="simple">https://www.iucnredlist.org/documents/RedListGuidelines.pdf</ext-link> [accessed 15 January 2025]</mixed-citation></ref></ref-list></tp:taxon-treatment>
